# Supplementary material for: Peripheral proteomic changes after electroconvulsive seizures in a rodent model of non-response to chronic fluoxetine
Source: Front Pharmacol. 2022 Oct 31;13:993449. doi: 10.3389/fphar.2022.993449 (PMC9659725; doi:10.3389/fphar.2022.993449)
Supplement: Supplementary file 5 [file Table1.XLSX]

## Sheet: XICAB_RATIO_values_C_ECTR
	Supplementary Table 2
					Cort/Flx-ECS vs. Cort/FLx-NR		Cort/Veh vs. Cort/Flx-ECS		Cort/Veh vs. Cort/Flx-NR
	Accesion ID	Protein Name	Description	Anova p-value	Fold Change	p-value	Fold Change	p-value	Fold Change	p-value
	P12023	APP	Amyloid beta A4 protein	0.0153212	0.943783	0.675913	0.641949	0.0329372	0.60586	0.0758823
	D3YVF0	AKAP5	A-kinase anchor protein 5	0.0136203	1.82407	0.0501555	0.477577	0.0267426	0.871134	0.0323723
	Q8BRN9	C2D1B	Coiled-coil and C2 domain-containing protein 1B	0.0341805	2.15136	0.0457523	0.559131	0.101561	1.20289	0.613666
	O54724	CAVN1	Caveolae-associated protein 1	0.0279188	0.789799	0.436985	0.520919	0.0471343	0.411421	0.0154555
	O35601	FYB	FYN-binding protein	0.00140004	1.84713	0.0045939	0.702294	0.00956856	1.29723	0.322095
	Q64516	GLPK	Glycerol kinase	0.00328455	1.91279	0.00388308	0.772551	0.0426405	1.47773	0.0236528
	O35930	GP1BA	Platelet glycoprotein Ib alpha chain	0.0491671	1.84599	0.065552	0.580933	0.0591072	1.0724	0.00433606
	Q99LI8	HGS	Hepatocyte growth factor-regulated tyrosine kinase substrate	0.0451582	1.51153	0.176546	0.501236	0.0465989	0.757633	0.379566
	P11499	HS90B	Heat shock protein HSP 90-beta	0.00439076	0.55799	0.000323097	1.11086	0.528571	0.619848	0.023477
	O88792	JAM1	Junctional adhesion molecule A	0.0207014	1.42544	0.0850778	0.596506	0.00660423	0.850285	0.078412
	Q5PR69	K1211	Uncharacterized protein KIAA1211	0.0350922	1.50724	0.0439142	0.790789	0.126831	1.19191	0.0580543
	Q60787	LCP2	Lymphocyte cytosolic protein 2	0.0111471	1.88963	0.0132545	0.711131	0.0966754	1.34378	0.109303
	Q9JM52	MINK1	Misshapen-like kinase 1	0.0275339	2.15344	0.044618	0.53615	0.0784772	1.15457	0.493001
	Q8R1S4	MTSS1	Metastasis suppressor protein 1	0.037969	1.81092	0.0577714	0.589636	0.0597198	1.06778	0.00852833
	Q9Z0X4	PDE3A	cGMP-inhibited 3',5'-cyclic phosphodiesterase A	0.0461138	1.57636	0.0381164	0.807081	0.26948	1.27225	0.0273837
	P20918	PLMN	Plasminogen	0.00134355	0.616823	0.00291583	1.26142	0.0212043	0.77807	0.340941
	Q922D4	PP6R3	Serine/threonine-protein phosphatase 6 regulatory subunit 3	0.0474262	1.5564	0.304864	0.399202	0.0476041	0.621317	0.0980736
	Q9QUR6	PPCE	Prolyl endopeptidase	0.0361009	0.78149	0.399468	0.546418	0.0725771	0.42702	0.0491571
	P29351	PTN6	Tyrosine-protein phosphatase non-receptor type 6	0.0103478	0.623634	0.00766344	1.28273	0.0691237	0.799954	0.0431056
	P46664	PURA2	Adenylosuccinate synthetase isozyme 2	0.0164606	0.773423	0.101694	0.846203	0.147605	0.654473	0.00990771
	P26043	RADI	Radixin	0.0294365	0.565564	0.0184007	1.06066	0.808193	0.599872	0.122383
	P34022	RANG	Ran-specific GTPase-activating protein	0.027328	0.611385	0.0219889	1.46177	0.043246	0.893705	0.0703629
	Q9CZM2	RL15	60S ribosomal protein L15	0.0179767	1.50128	0.0357413	1.10485	0.519465	1.65868	0.0978423
	Q8R3V5	SHLB2	Endophilin-B2	0.0248151	1.3202	0.112624	0.656947	0.034889	0.867299	0.225723
	Q8CI08	SLAI2	SLAIN motif-containing protein 2	0.0345399	3.08927	0.049222	0.39461	0.084358	1.21905	0.555844
	Q921U8	SMTN	Smoothelin	0.0153132	1.56836	0.0236467	0.64962	0.0279782	1.01884	0.017169
	P13609	SRGN	Serglycin	0.0182191	1.4175	0.074523	0.613808	0.00417807	0.870074	0.865413
	P58404	STRN4	Striatin-4	0.00794695	3.21561	0.0459126	0.201761	0.0164533	0.648785	0.0143302
	Q80XQ2	TBCD5	TBC1 domain family member 5	0.04976	1.97957	0.0564409	0.730723	0.250552	1.44652	0.0762214
	Q71LX4	TLN2	Talin-2	0.0427466	0.783712	0.218834	1.74295	0.0321397	1.36598	0.00887608
	Q4FJU9	TMM40	Transmembrane protein 40	0.0121281	2.3366	0.020923	0.494413	0.0353032	1.15524	0.0734501
	P21107	TPM3	Tropomyosin alpha-3 chain	0.0108427	0.62291	0.00881	1.33162	0.087798	0.829479	0.02294
	Q64727	VINC	Vinculin	0.0244531	0.904425	0.586824	0.606223	0.047212	0.548283	0.0604015
